# Supplementary material for: Mechanical Tensile Response of Ni–Graphene Nanocomposites in Hydrogen-Irradiation-Coupled Environments Using Molecular Dynamics Simulations
Source: Nanomaterials (Basel). 2025 Jun 22;15(13):970. doi: 10.3390/nano15130970 (PMC12250986; doi:10.3390/nano15130970)
Supplement: Supplementary file 1 [file nanomaterials-15-00970-s001.zip]

Archive with 1 entries (1 files):
- nanomaterials-3660974-supplementary.pdf
